# Supplementary material for: Salmonella Outbreaks Linked to Beef, United States, 2012–2019
Source: J Food Prot. Author manuscript; Available in PMC 2024 May 1. (PMC10966622; doi:10.1016/j.jfp.2023.100071)
Supplement: Supplemental Table 1 [file NIHMS1971757-supplement-Supplemental_Table_1.xlsx]

## Sheet: Table S1.
		Supplementary Table 1. List of Salmonella outbreaks associated with beef or outbreaks with vehicles containing multiple ingredients with no confirmed contaminated ingredient, United States, 2012–2019.
			Outbreak	Serotype	Food Implicated	Type of Beef	Year of First Illness Onset	State	No. of Illnesses	No. of Hospitalizations (%)	No. of Deaths (%)	Recall	Recall Item	Recall Pounds	Any Resistance	MDR	Resistance Pattern
		Source: Beef Only
			1	Enteritidis	beef, raw	Ground	2012	Minnesota	24	2 (33)	0 (0)
			2	Enteritidis		Ground	2012	Multistate	51		0 (0)	Yes	Ground Beef	29339	No	No	None
			3	Typhimurium		Ground	2012	Multistate	22	7 (50)	0 (0)	Yes	Ground Beef	1050	No	No	None
			4	Javiana	fajita, beef	Other	2013	Tennessee	8	0 (0)	0 (0)				No	No	None
			5	Newport		Ground	2013	Multistate	39	9 (35)	0 (0)				Yes	Yes	ACSSuTAuCxTioFox
			6	Typhimurium	steak	Intact Raw	2013	Ohio	2	2 (100)	0 (0)
			7	Newport	beef (fresly killed cow), raw and/or undercooked	Unspecified	2013	California	137	6 (8)	0 (0)				Yes	Yes	ACSSuTAuCxTioFox
			8	Uganda	beef laab raw; boiled beef	Other	2013	Wisconsin	25	2 (8)	0 (0)				No	No	None
			9	Typhimurium		Ground	2014	Virginia	4	0 (0)	0 (0)				Yes	Yes	ACSSuT± Au(I)
			10	Typhimurium		Ground	2014	Multistate	47	11 (32)	0 (0)				No	No	None
			11	Potsdam	ox tongue and tripe	Other	2015	Connecticut	9	1 (11)	0 (0)				No	No	None
			12	Muenchen	beef, brisket	Intact Raw	2016	Wisconsin	3	1 (33)	0 (0)				No	No	None
			13	Enteritidis	kitfo	Ground	2017	Minnesota	6	1 (17)	0 (0)				No	No	None
			14	Braenderup	steak	Intact Raw	2017	Georgia	4	2 (50)	0 (0)				No	No	None
			15	Heidelberg	roast beef	Other	2017	New York	32	6 (21)	0 (0)				Yes	Yes	SSuGen± Fos
			16	Newport		Ground	2016	Multistate	107	43 (48)	1 (1)				Yes	No	A
			17	Braenderup	ribs, beef	Intact Raw	2017	Washington	7	1 (14)	0 (0)				No	No	None
			18	Newport	ground beef, raw	Ground	2017	Wisconsin	3	2 (67)	0 (0)				Yes	Yes	ACSSuTAuCxTioFox
			19	Infantis	pamillo (rib steak)	Intact Raw	2018	Ohio	4	1(25)	0 (0)				No	No	None
			20	Dublin		Unspecified	2018	Oregon	38	7 (18)	0 (0)				Yes	Yes	ASuAuCxTioFox ±Kan,C(I)
			21	Newport		Unspecified	2018	New Mexico	4	0 (0)	0 (0)				No	No	None
			22	Typhimurium; Idikan	jerky	RTE Beef	2018	Colorado	6	0 (0)	0 (0)				Yes	Yes	ACSuTAu
			23	Newport		Ground	2018	Multistate	436	124 (34)	0 (0)	Yes	raw beef product	>12 million	No	No	None
			24	Newport	steak, prime rib	Intact Raw	2019	Connecticut	6	3 (50)	0 (0)				No	No	None
			25	Uganda	deli meat, sliced roast beef	RTE Beef	2019	Tennessee	18	1 (6)	0 (0)				No	No	None
			26	Dublin		Ground	2019	Multistate	13	9 (82)	1 (8)	Yes	Ground Beef	34222	No	No	None
			27	Typhimurium		Ground	2019	Multistate	48	13 (35)	0 (0)				Yes	Yes	ACSSuTAuCxTioFox± Cot
		Source: Multiple
			1	Thompson	sandwich, corned beef		2012	Single State	30	4 (14)	0 (0)
			2	Typhimurium	carne asada steak		2013	Single State	9	2
			3	Lomalinda	ground beef|egg		2013	Single State	2	0 (0)	0 (0)
			4	Newport	fish hot pot; beef lung in chili sauce; pork kidney and chicken dish		2013	Single State	43	1 (2)	0 (0)
			5	Typhimurium	chicken; steak		2013	Single State	15	6 (43)	1 (7)
			6	Braenderup	steak (beef taco), cilantro,onions		2014	Single State	14	4 (33)	0 (0)
			7	Enteritidis	mangu		2014	Single State	6	4 (80)	0 (0)
			8	Typhimurium	tomato; ground beef		2015	Single State	10	1 (10)	0 (0)
			9	I 4,[5],12:i:-	roast beef with mushroom burgundy sauce		2015	Single State	46	1	0 (0)
			10	Typhimurium	lasagna		2015	Single State	4	0 (0)	0 (0)
			11	I 4,[5],12:i:-	meat		2015	Single State	7	1 (17)	0 (0)
			12	Newport	sandwich, hoagie		2016	Single State	48	8 (18)	0 (0)
			13	Enteritidis	steak cruda; crab ravigote		2016	Single State	6	0 (0)	0 (0)
			14	Thompson	bacon cheeseburger; vegetables		2016	Single State	2	0 (0)	0 (0)
			15	Enteritidis	egg; ground beef		2016	Single State	8	2 (25)	0 (0)
			16	I 4,[5],12:i:-	chicken, strips; ground beef, hamburger		2016	Single State	29	2 (14)	0 (0)
			17	I 4,[5],12:i:-	beef, bbq		2016	Single State	9	2 (22)	0 (0)
			18	Unknown	meatballs; roast beef		2018	Single State	9	3 (33)	1 (11)
			19	Infantis	various Mexican food items		2018	Single State	6	2 (33)	0 (0)
			20	Newport	beef; latin style soft cheese		2018	Multistate	221	54 (34)	1 (0.4)
			21	Newport	carne asada		2019	Single State	18	0 (0)	0 (0)
		Information about resistance was not provided for outbreaks linked to multiple ingredients because beef may not have been the source of the resistance for these outbreaks.
		A-Ampicillin; Au-amoxicillin-clavulanic acid; C-chloramphenicol; Cot-trimethoprim-sulfamethoxazole; Cx-ceftriaxone; Fos-fosfomycin; Fox-cefoxitin; Gen- Gentamicin; Kan-kanamycin; S-streptomycin; Su-sulfisoxazole; T-tetracycline; Tio-ceftiofur
		“(I)” in the resistance pattern indicates intermediate interpretation.
		“±” in the resistance pattern indicates with or without resistance to the drug.
